# Supplementary material for: Muscle Metabolism During Multiple Muscle Stimulation Using an Affordable Equipment
Source: J Funct Morphol Kinesiol. 2024 Nov 26;9(4):248. doi: 10.3390/jfmk9040248 (PMC11678476; doi:10.3390/jfmk9040248)
Supplement: Supplementary file 1 [file jfmk-09-00248-s001.zip]

Archive with 1 entries (1 files):
- File S1. Data Summary MultiMuscle Fall 2023.xlsx
