# Supplementary material for: Muscle Metabolism During Multiple Muscle Stimulation Using an Affordable Equipment
Source: J Funct Morphol Kinesiol. 2024 Nov 26;9(4):248. doi: 10.3390/jfmk9040248 (PMC11678476; doi:10.3390/jfmk9040248)
Supplement: Supplementary file 1 [file jfmk-09-00248-s001.zip › File S1. Data Summary MultiMuscle Fall 2023.xlsx]

## Sheet: Rate Constants
ID	Muscle	ATT	Corrected Time		slope	absolute			Slope	ratio from rest
					rest	stim1			rest	stim1
	Q,H,G,TA	mm			TSI/sec	TSI/sec	TSI/sec	TSI/sec	ratio	ratio	ratio	ratio
1	Q	2.59			0.1	0.56	0.66	0.12	1	5.79	6.78	1.19
	G	4.939			0.18	0.59	0.6	0.22	1	3.36	3.41	1.23
	H	4.204			0.198	1.08	1.286	0.323	1	5.5	6.5	1.6
	TA	4.522			0.164	0.336	0.375	0.154	1	2	2.3	0.9
2	Q	9.13			0.01	0.04	0.08	0.06	1	3.36	6.44	4.23
	G	8.3			0.05	0.13	0.19	0.05	1	2.39	3.55	0.85
	H	11.43			0.032	0.163	0.201	0	1	5.1	6.3	0
	TA	6.88			0.165	0.175	0.494	0.046	1	1.1	3	0.3
3	Q	6.76			0.15	0.74	0.77	0.17	1	4.83	5.07	1.11
	G	5.05			0.09	2.4	2.35	0.19	1	27.4	26.76	2.14
	H	5.21			0.197	2.364	2.211	0.438	1	12	11.2	2.2
	TA	5.25			0.084	0.765	0.786	0.179	1	9.1	9.3	2.1
4	Q	8.17			0.08	0.28	0.2	0.06	1	3.33	3.36	0.73
	G	6.38			0.11	0.26	0.37	0.09	1	2.41	3.4	0.78
	H	8.26			0.052	0.136	0.14	0.056	1	2.6	2.9	1.1
	TA	6.85			0.08	0.75	0.941	0.074	1	9.4	11	0.9
5	Q	8.87			0.03	0.13	0.11	0.04	1	3.83	3.29	1.25
	G	8.89			0.05	0.79	0.89	0.1	1	15.97	17.93	2.07
	H	6.62			0.062	0.083	0.043	0.02	1	1.4	0.7	0.3
	TA	6.9			0.095	1.045	1.053	0.14	1	11	11.1	1.5
6	Q	12.05			0.06	0.88	1.58	0.17	1	15.22	27.31	2.92
	G	7.4			0.07	0.1	0.1	0.08	1	1.42	1.38	1.06
	H	14.97			0.097	0.111	0.139	0.09	1	1.1	1.4	0.9
	TA	5.3			0.113	0.333	0.233	0.133	1	2.9	2.1	1.2
7	Q	7.42			0.03	0	0.11	0.05	1	0	4.33	1.84
	G	3.446			0.1	0.5	0.66	0.15	1	4.92	6.44	1.44
	H	7.02			0.339	0.795	0.298	0.083	1	2.3	0.9	0.2
	TA	4.256			0.25	1.05	0.706	0.255	1	4.2	2.8	1
8	Q	12.85			0.03	0.31	0.33	0.05	1	8.76	9.33	1.48
	G	7.28			0.09	0.41	0.43	0.09	1	4.56	4.89	1.02
	H	18.54			0.066	1.4	1.267	0.125	1	21.3	19.3	1.9
	TA	7.69			0.109	0.342	0.314	0.12	1	3.1	2.9	1.1
9	Q	5.56			0.08	0.61	0.55	0.08	1	7.58	6.84	0.97
	G	5.03			0.07	0.85	0.71	0.1	1	12.97	10.95	1.48
	H	7.29			0.096	0.737	0.8	0.167	1	7.7	8.3	1.7
	TA	5.03			0.047	0.368	0.258	0.078	1	7.9	5.5	1.7
10	Q	9.67			0.09	3	1.47	0.19	1	32.4	15.88	2.06
	G	1.33			0.1	2.17	2.37	0.22	1	21.98	24.09	2.24
	H	8.35			0.123	0.222	0.258	0.092	1	1.8	2.1	0.7
	TA	6.77			0.14	1.667	1.333	0.214	1	11.9	9.6	1.5
12	Q	8.48			0.0810811	0.571429	0.6	0.125	1	7.04762	7.4	1.54167
	G	6.75			0.0454545	0.030303	0.0434783	0.0422535	1	0.666667	0.956522	0.929577
	H	11.26			0.0103093	0.047619	0.0625	0.025974	1	4.61905	6.0625	2.51948
	TA	6.76			0.0886076	0.363636	0.3125	0.107692	1	4.1039	3.52679	1.21538
13	Q	10.86			0.0899743	0.16129	0.335196	0.166028	1	1.79263	3.72546	1.84528
	G	7.95			0.0784314	0.0689655	0.37931	0.146341	1	0.87931	4.83621	1.86585
	H	10.33			0.0349345	1.8	0.238095	0.0888889	1	51.525	6.81548	2.54444
	TA	6.75			0.0886076	0.15	0.625	0.170732	1	1.69286	7.05357	1.92683
14	Q	15.36			0.0508475	0.914286	1.14815	0.111111	1	17.981	22.5802	2.18519
	G	10.59			0.0222222	0.0344828	-0.04	0.0472441	1	1.55172	-1.8	2.12598
	H	14.04			0.05	0.645161	0.913043	-0.00671141	1	12.9032	18.2609	-0.134228
	TA	9.01			0.0909091	0.028169	0.125	0.06875	1	0.309859	1.375	0.75625
15	Q	18.67
	G	10.59			0.116279	0.111111	0.0833333	0.0365854	1	0.955556	0.716667	0.314634
	H	18.54
	TA	7.55			0.0757576	0.208333	0.15	0.101124	1	2.75	1.98	1.33483
16	Q	6.62			0.173913	1.84	1.78261	0.327586	1	10.58	10.25	1.88362
	G	5.97			0.0978261	0.515152	0.46875	0.152778	1	5.26599	4.79167	1.56173
	H	8.61			0.294118	0.75	0.730769	0.309091	1	2.55	2.48462	1.05091
	TA	5.3			0.126984	1.36364	1.27778	0.234375	1	10.7386	10.0625	1.8457
17	Q	12.99
	G	7.68			0.0632911	0.025641	0.0571429	0.123077	1	0.405128	0.902857	1.94462
	H	10.74			0.133333	0.166667	0.097561	0.0322581	1	1.25	0.731707	0.241935
	TA	7.82			0.0864198	0.107143	0.111111	0.0705882	1	1.2398	1.28571	0.816807
18	Q	13.24
	G	9.01			0.046729	0.1	0.130435	0.0695652	1	2.14	2.7913	1.4887
	H	13.91			0.384615	2.0625	0.727273	0.15	1	5.3625	1.89091	0.39
	TA	10.34			0.181818	0.263158	0.103448	0.0641026	1	1.44737	0.568966	0.352564
19	Q	7.68			0.0675676	1.5	1.28571	0.225	1	22.2	19.0286	3.33
	G	5.3			0.0853659	1	0.807692	0.130435	1	11.7143	9.46154	1.52795
	H	8.87			0.131579	-0.529412	-0.0789474	0.09375	1	-4.02353	-0.6	0.7125
	TA	5.43			0.123288	0.166667	0.16129	0.12	1	1.35185	1.30824	0.973333
20	Q	12.05			1.6	2.17647	2.68421	2.44444	1	1.36029	1.67763	1.52778
	G	9.29			1.22727	0.0740741	0.5	0.681818	1	0.0603567	0.407407	0.555556
	H	14.44			0.176471	-2.5	-1.73333	0.222222	1	-14.1667	-9.82222	1.25926
	TA	9.28			0.0681818	0.607143	0.666667	0.0641026	1	8.90476	9.77778	0.940171
21	Q	5.96			0.16	0.9	1	0.409091	1	5.625	6.25	2.55682
	G	5.44			0.0714286	0.842105	1	0.176471	1	11.7895	14	2.47059
	H	6.23			0.0555556	0.666667	0.588235	0.160714	1	12	10.5882	2.89286
	TA	5.7			0.0879121	0.2	0.214286	0.115385	1	2.275	2.4375	1.3125
Mean
STDEV
count

## Sheet: data summary
ID			slope	absolute			Slope	ratio from rest					slope	absolute			Slope	ratio from rest					slope	absolute			Slope	ratio from rest					slope	absolute			Slope	ratio from rest
			rest	stim1			rest	stim1					rest	stim1			rest	stim1					rest	stim1			rest	stim1					rest	stim1			rest	stim1
	muscle	ATT	TSI/sec	TSI/sec	TSI/sec	TSI/sec	ratio	ratio	ratio	ratio	muscle	ATT	TSI/sec	TSI/sec	TSI/sec	TSI/sec	ratio	ratio	ratio	ratio	muscle	ATT	TSI/sec	TSI/sec	TSI/sec	TSI/sec	ratio	ratio	ratio	ratio	muscle	ATT	TSI/sec	TSI/sec	TSI/sec	TSI/sec	ratio	ratio	ratio	ratio
1	Q	2.59	0.1	0.56	0.66	0.12	1	5.79	6.78	1.19	G	4.939	0.18	0.59	0.6	0.22	1	3.36	3.41	1.23	H	4.204	0.198	1.08	1.286	0.323	1	5.5	6.5	1.6	TA	4.522	0.164	0.336	0.375	0.154	1	2	2.3	0.9
2	Q	9.13	0.01	0.04	0.08	0.06	1	3.36	6.44	4.23	G	8.3	0.05	0.13	0.19	0.05	1	2.39	3.55	0.85	H	11.43	0.032	0.163	0.201	0	1	5.1	6.3	0	TA	6.88	0.165	0.175	0.494	0.046	1	1.1	3	0.3
3	Q	6.76	0.15	0.74	0.77	0.17	1	4.83	5.07	1.11	G	5.05	0.09	2.4	2.35	0.19	1	27.4	26.76	2.14	H	5.21	0.197	2.364	2.211	0.438	1	12	11.2	2.2	TA	5.25	0.084	0.765	0.786	0.179	1	9.1	9.3	2.1
4	Q	8.17	0.08	0.28	0.2	0.06	1	3.33	3.36	0.73	G	6.38	0.11	0.26	0.37	0.09	1	2.41	3.4	0.78	H	8.26	0.052	0.136	0.14	0.056	1	2.6	2.9	1.1	TA	6.85	0.08	0.75	0.941	0.074	1	9.4	11	0.9
5	Q	8.87	0.03	0.13	0.11	0.04	1	3.83	3.29	1.25	G	8.89	0.05	0.79	0.89	0.1	1	15.97	17.93	2.07	H	6.62	0.062	0.083	0.043	0.02	1	1.4	0.7	0.3	TA	6.9	0.095	1.045	1.053	0.14	1	11	11.1	1.5
6	Q	12.05	0.06	0.88	1.58	0.17	1	15.22	27.31	2.92	G	7.4	0.07	0.1	0.1	0.08	1	1.42	1.38	1.06	H	14.97	0.097	0.111	0.139	0.09	1	1.1	1.4	0.9	TA	5.3	0.113	0.333	0.233	0.133	1	2.9	2.1	1.2
7	Q	7.42	0.03	0	0.11	0.05	1	0	4.33	1.84	G	3.446	0.1	0.5	0.66	0.15	1	4.92	6.44	1.44	H	7.02	0.339	0.795	0.298	0.083	1	2.3	0.9	0.2	TA	4.256	0.25	1.05	0.706	0.255	1	4.2	2.8	1
8	Q	12.85	0.03	0.31	0.33	0.05	1	8.76	9.33	1.48	G	7.28	0.09	0.41	0.43	0.09	1	4.56	4.89	1.02	H	18.54	0.066	1.4	1.267	0.125	1	21.3	19.3	1.9	TA	7.69	0.109	0.342	0.314	0.12	1	3.1	2.9	1.1
9	Q	5.56	0.08	0.61	0.55	0.08	1	7.58	6.84	0.97	G	5.03	0.07	0.85	0.71	0.1	1	12.97	10.95	1.48	H	7.29	0.096	0.737	0.8	0.167	1	7.7	8.3	1.7	TA	5.03	0.047	0.368	0.258	0.078	1	7.9	5.5	1.7
10	Q	9.67	0.09	3	1.47	0.19	1	32.4	15.88	2.06	G	1.33	0.1	2.17	2.37	0.22	1	21.98	24.09	2.24	H	8.35	0.123	0.222	0.258	0.092	1	1.8	2.1	0.7	TA	6.77	0.14	1.667	1.333	0.214	1	11.9	9.6	1.5
12	Q	8.48	0.0810811	0.571429	0.6	0.125	1	7.04762	7.4	1.54167	G	6.75	0.0454545	0.030303	0.0434783	0.0422535	1	0.666667	0.956522	0.929577	H	6.75	0.0103093	0.047619	0.0625	0.025974	1	4.61905	6.0625	2.51948	TA	6.76	0.0886076	0.363636	0.3125	0.107692	1	4.1039	3.52679	1.21538
13	Q	10.86	0.0899743	0.16129	0.335196	0.166028	1	1.79263	3.72546	1.84528	G	7.95	0.0784314	0.0689655	0.37931	0.146341	1	0.87931	4.83621	1.86585	H	7.95	0.0349345	1.8	0.238095	0.0888889	1	51.525	6.81548	2.54444	TA	6.75	0.0886076	0.15	0.625	0.170732	1	1.69286	7.05357	1.92683
14	Q	15.36	0.0508475	0.914286	1.14815	0.111111	1	17.981	22.5802	2.18519	G	10.59	0.0222222	0.0344828	-0.04	0.0472441	1	1.55172	-1.8	2.12598	H	10.59	0.05	0.645161	0.913043	-0.00671141	1	12.9032	18.2609	-0.134228	TA	9.01	0.0909091	0.028169	0.125	0.06875	1	0.309859	1.375	0.75625
15	Q	18.67									G	10.59	0.116279	0.111111	0.0833333	0.0365854	1	0.955556	0.716667	0.314634	H	10.59									TA	7.55	0.0757576	0.208333	0.15	0.101124	1	2.75	1.98	1.33483
16	Q	6.62	0.173913	1.84	1.78261	0.327586	1	10.58	10.25	1.88362	G	5.97	0.0978261	0.515152	0.46875	0.152778	1	5.26599	4.79167	1.56173	H	5.97	0.294118	0.75	0.730769	0.309091	1	2.55	2.48462	1.05091	TA	5.3	0.126984	1.36364	1.27778	0.234375	1	10.7386	10.0625	1.8457
17	Q	12.99									G	7.68	0.0632911	0.025641	0.0571429	0.123077	1	0.405128	0.902857	1.94462	H	7.68	0.133333	0.166667	0.097561	0.0322581	1	1.25	0.731707	0.241935	TA	7.82	0.0864198	0.107143	0.111111	0.0705882	1	1.2398	1.28571	0.816807
18	Q	13.24									G	9.01	0.046729	0.1	0.130435	0.0695652	1	2.14	2.7913	1.4887	H	9.01	0.384615	2.0625	0.727273	0.15	1	5.3625	1.89091	0.39	TA	10.34	0.181818	0.263158	0.103448	0.0641026	1	1.44737	0.568966	0.352564
19	Q	7.68	0.0675676	1.5	1.28571	0.225	1	22.2	19.0286	3.33	G	5.3	0.0853659	1	0.807692	0.130435	1	11.7143	9.46154	1.52795	H	5.3	0.131579	-0.529412	-0.0789474	0.09375	1	-4.02353	-0.6	0.7125	TA	5.43	0.123288	0.166667	0.16129	0.12	1	1.35185	1.30824	0.973333
20	Q	12.05	1.6	2.17647	2.68421	2.44444	1	1.36029	1.67763	1.52778	G	9.29	1.22727	0.0740741	0.5	0.681818	1	0.0603567	0.407407	0.555556	H	9.29	0.176471	-2.5	-1.73333	0.222222	1	-14.1667	-9.82222	1.25926	TA	9.28	0.0681818	0.607143	0.666667	0.0641026	1	8.90476	9.77778	0.940171
21	Q	5.96	0.16	0.9	1	0.409091	1	5.625	6.25	2.55682	G	5.44	0.0714286	0.842105	1	0.176471	1	11.7895	14	2.47059	H	5.44	0.0555556	0.666667	0.588235	0.160714	1	12	10.5882	2.89286	TA	5.7	0.0879121	0.2	0.214286	0.115385	1	2.275	2.4375	1.3125
Mean
STDEV
count

## Sheet: Demographics
																avg	Slope	absolutes			Slope	ratio from rest			average			slope	absolute			Slope	ratio from rest					slope	absolute			Slope	ratio from rest					slope	absolute
name	ID	Date of Participation	Age	Gender	Height	Weight	BMI	ATT Average	Skin Color		Hair Color	Hair Thickness	Stim Current	Cuff	Limb		rest	Stim 5	Stim 10	Rec 5	rest	Stim 5	Stim 10	Rec 5	5+10		ATT	Rest	Stim 5	Stim 10	Rec 5	rest	Stim 5	Stim 10	Rec 5		ATT	rest	stim5	Stim 10	Rec 5	rest	stim5	Stim 10	Rec 5		ATT	rest	stim5
					cm	kg	kg/m2	cm	1-5		1-5	1-5	1-10													muscle	mm	TSI/sec	TSI/sec	TSI/sec	TSI/sec	ratio	ratio	ratio	ratio	muscle	mm	TSI/sec	TSI/sec	TSI/sec	TSI/sec	ratio	ratio	ratio	ratio	muscle	mm	TSI/sec	TSI/sec
Sadie Woodworth	2	2023-10-23	20	F	170.18	68.039	23.5	0.894	light		brown	none	2	blue	left		0.06425	0.127	0.24125	0.039	1	2.9875	4.8225	1.345	3.905	Q	9.13	0.01	0.04	0.08	0.06	1	3.36	6.44	4.23	G	8.3	0.05	0.13	0.19	0.05	1	2.39	3.55	0.85	H	11.43	0.032	0.163
Kendall Murphy	4	2023-10-30	20	F	165.1	55.338	20.3	0.742	light		blonde	none	2	blue	left		0.0805	0.3565	0.41275	0.07	1	4.435	5.165	0.8775	4.8	Q	8.17	0.08	0.28	0.2	0.06	1	3.33	3.36	0.73	G	6.38	0.11	0.26	0.37	0.09	1	2.41	3.4	0.78	H	8.26	0.052	0.136
Reagan Young	5	2023-11-03	20	F	162.56	58.97	22.3	0.782	light		brown	none	2	blue	left		0.05925	0.512	0.524	0.075	1	8.05	8.255	1.28	8.1525	Q	8.87	0.03	0.13	0.11	0.04	1	3.83	3.29	1.25	G	8.89	0.05	0.79	0.89	0.1	1	15.97	17.93	2.07	H	6.62	0.062	0.083
Savannah Williamson	8	2023-11-10	20	F	165.1	64.86	23.8	1.159	light		brown	none	2	blue	left		0.07375	0.6155	0.58525	0.09625	1	9.43	9.105	1.375	9.2675	Q	12.85	0.03	0.31	0.33	0.05	1	8.76	9.33	1.48	G	7.28	0.09	0.41	0.43	0.09	1	4.56	4.89	1.02	H	18.54	0.066	1.4
Anna Montgomery	9	2023-11-13	21	F	160.02	48.08	18.8	0.573	light		brown	none	2	blue	left		0.07325	0.64125	0.5795	0.10625	1	9.0375	7.8975	1.4625	8.4675	Q	5.56	0.08	0.61	0.55	0.08	1	7.58	6.84	0.97	G	5.03	0.07	0.85	0.71	0.1	1	12.97	10.95	1.48	H	7.29	0.096	0.737
Mackenzie Hardin	12	2024-01-22	21	F	172.72	54.43	18.2454	0.831	light		brown	none	2	blue	left		0.0563631	0.253247	0.25462	0.07523	1	4.10931	4.48645	1.55153	4.29788	Q	8.48	0.0810811	0.571429	0.6	0.125	1	7.04762	7.4	1.54167	G	6.75	0.0454545	0.030303	0.0434783	0.0422535	1	0.666667	0.956522	0.929577	H	6.75	0.0103093	0.047619
Cecilia Rhine	13	2024-01-26	20	F	157.48	52.16	21.0323	0.897	light		brown	none	HS/Quad: 2; G/TA: 4 (new)	blue	left		0.0729869	0.545064	0.3944	0.142998	1	13.9724	5.60768	2.0456	9.79006	Q	10.86	0.0899743	0.16129	0.335196	0.166028	1	1.79263	3.72546	1.84528	G	7.95	0.0784314	0.0689655	0.37931	0.146341	1	0.87931	4.83621	1.86585	H	7.95	0.0349345	1.8
Carrington Dunn	14	2024-02-02	21	F	162.56	70.31	26.6066	1.225	light		brown	none	2	blue	left		0.0534947	0.405525	0.536548	0.0550984	1	8.18644	10.554	1.2333	9.37023	Q	15.36	0.0508475	0.914286	1.14815	0.111111	1	17.981	22.5802	2.18519	G	10.59	0.0222222	0.0344828	-0.04	0.0472441	1	1.55172	0	2.12598	H	10.59	0.05	0.645161
Deepa Patel	15	2024-02-05	20	F	157.48	65.77	26.5202	1.384	tan		brown	none	2	blue	left		0.0960183	0.159722	0.116667	0.0688545	1	1.85278	1.34833	0.824733	1.60056	Q	18.67									G	10.59	0.116279	0.111111	0.0833333	0.0365854	1	0.955556	0.716667	0.314634	H	10.59
Madison Lunt	16	2024-02-05	19	F	165.1	58.97	21.634	0.663	light		brown	none	3	blue	left		0.17321	1.1172	1.06498	0.255957	1	7.28366	6.8972	1.58549	7.09043	Q	6.62	0.173913	1.84	1.78261	0.327586	1	10.58	10.25	1.88362	G	5.97	0.0978261	0.515152	0.46875	0.152778	1	5.26599	4.79167	1.56173	H	5.97	0.294118	0.75
Caroline Middleton	17	2024-02-09	22	F	170.18	65.77	22.7097	0.981	light		brown	none	HS/Quad:3; G/TA: 2	blue	left		0.0943481	0.0998168	0.088605	0.0753077	1	0.964975	0.973426	1.00112	0.9692	Q	12.99									G	7.68	0.0632911	0.025641	0.0571429	0.123077	1	0.405128	0.902857	1.94462	H	7.68	0.133333	0.166667
Jami Norris	18	2024-02-09	18	F	162.56	72.57	27.4618	1.163	light		brown	none	2	blue	left		0.204388	0.808553	0.320385	0.0945559	1	2.98329	1.75039	0.743753	2.36684	Q	13.24									G	9.01	0.046729	0.1	0.130435	0.0695652	1	2.14	2.7913	1.4887	H	9.01	0.384615	2.0625
Tyson Mittrucker	19	2024-02-12	18	F	154.94	56.7	23.6187	0.682	light		brown	none	2	blue	left		0.10195	0.534314	0.543937	0.142296	1	8.81653	7.44959	1.63595	8.13306	Q	7.68	0.0675676	1.5	1.28571	0.225	1	22.2	19.0286	3.33	G	5.3	0.0853659	1	0.807692	0.130435	1	11.7143	9.46154	1.52795	H	5.3	0.131579	-0.529412
Juana Prieto	20	2024-02-12	20	F	165.1	58.97	21.634	1.127	light/tan		brown	none	2	blue	left		0.767981	0.0894219	0.529386	0.853147	1	2.58135	2.9657	1.07069	2.77353	Q	12.05	1.6	2.17647	2.68421	2.44444	1	1.36029	1.67763	1.52778	G	9.29	1.22727	0.0740741	0.5	0.681818	1	0.0603567	0.407407	0.555556	H	9.29	0.176471	-2.5
Mohamed Atamna	1	2023-10-20	22	M	190.5	78.471	21.6	0.406	light		black	moderate	HS/Quad:3; G/TA: 2	blue	left		0.1605	0.6415	0.73025	0.20425	1	4.1625	4.7475	1.23	4.455	Q	2.59	0.1	0.56	0.66	0.12	1	5.79	6.78	1.19	G	4.939	0.18	0.59	0.6	0.22	1	3.36	3.41	1.23	H	4.204	0.198	1.08
Derek Christner	3	2023-10-23	21	M	194.31	77.11	20.4	0.557	light		brown	moderate	3	blue	left		0.13025	1.56725	1.52925	0.24425	1	13.3325	13.0825	1.8875	13.2075	Q	6.76	0.15	0.74	0.77	0.17	1	4.83	5.07	1.11	G	5.05	0.09	2.4	2.35	0.19	1	27.4	26.76	2.14	H	5.21	0.197	2.364
Camden Garland	6	2023-11-03	21	M	190.5	120.2	33.1	0.993	light		brown	moderate	HS/Quad:4; G/TA: 2	blue	left		0.085	0.356	0.513	0.11825	1	5.16	8.0475	1.52	6.60375	Q	12.05	0.06	0.88	1.58	0.17	1	15.22	27.31	2.92	G	7.4	0.07	0.1	0.1	0.08	1	1.42	1.38	1.06	H	14.97	0.097	0.111
Lawson Berg	7	2023-11-10	21	M	170.18	70.31	24.3	0.554	light		brown	moderate	2	blue	left		0.17975	0.58625	0.4435	0.1345	1	2.855	3.6175	1.12	3.23625	Q	7.42	0.03	0	0.11	0.05	1	0	4.33	1.84	G	3.446	0.1	0.5	0.66	0.15	1	4.92	6.44	1.44	H	7.02	0.339	0.795
Daniel Newmyer	10	2023-11-13	21	M	180.34	79.38	24.4	0.878	tan		brown	moderate	HS/Quad:4; G/TA: 3	blue	right		0.11325	1.76475	1.35775	0.179	1	17.02	12.9175	1.625	14.9688	Q	9.67	0.09	3	1.47	0.19	1	32.4	15.88	2.06	G	1.33	0.1	2.17	2.37	0.22	1	21.98	24.09	2.24	H	8.35	0.123	0.222
David Grant	21	2024-02-16	22	M	172.72	72.57	24.3261	0.583	light		brown	moderate	3	blue	left		0.0937241	0.652193	0.70063	0.215415	1	7.92237	8.31893	2.30819	8.12065	Q	5.96	0.16	0.9	1	0.409091	1	5.625	6.25	2.55682	G	5.44	0.0714286	0.842105	1	0.176471	1	11.7895	14	2.47059	H	5.44	0.0555556	0.666667
																																													gastroc vs TA			HS vs gastroc
Mean			20.4		169.481	67.4489	23.3144	0.8537									0.136711	0.591653	0.573333	0.16228	1	6.75716	6.40046	1.38614	6.57881		9.749	0.169611	0.859616	0.864463	0.282251	1	8.92273	9.38482	1.92061		6.83075	0.138215	0.550092	0.605007	0.144828	1	6.64042	7.08321	1.45476		8.5232	0.133311	0.536853
STDEV			1.14248		11.3553	15.3514	3.37526	0.265239									0.154996	0.448905	0.371061	0.174705	0	4.37072	3.49655	0.404754	3.77271		3.78396	0.371518	0.829526	0.719813	0.566256	0	8.55318	7.39981	0.911045		2.34964	0.25854	0.67411	0.295459	0.138436	0	7.80788	7.87911	0.605917		3.4599	0.107634	1.05423
count			20		20	20	20	20									20	20	20	20	20	20	20	20	20		20	17	17	17	17	17	17	17	17		20	20	20	20	20	20	20	20	20		20	19	19
WOMEN
mean			20		163.649	60.7812	22.7259	0.935929									0.140839	0.447508	0.442305	0.153567	1	6.04934	5.51984	1.28801	5.78459		10.7521	0.208489	0.77577	0.827807	0.335379	1	7.98377	8.53836	1.90668		7.78643	0.153777	0.314266	0.358582	0.132864	1	4.42422	4.68458	1.32247		8.94786	0.117182	0.381657
stdev			1.1094		5.14931	7.23757	2.79069	0.243447									0.185779	0.297198	0.245775	0.208392	0	3.73671	3.00568	0.362274	3.15267		3.64475	0.463532	0.742036	0.822091	0.704926	0	6.72992	6.66298	1.03235		1.78425	0.310151	0.34163	0.297509	0.162563	0	5.23145	5.02531	0.582166		3.30423	0.110728	1.14362
count			14		14	14	14	14									14	14	14	14	14	14	14	14	14		14	11	11	11	11	11	11	11	11		14	14	14	14	14	14	14	14	14		14	13	13
MEN
mean			21.3333		183.092	83.0068	24.6877	0.661833									0.127079	0.92799	0.879063	0.182611	1	8.40873	8.45524	1.61512	8.43198		7.40833	0.0983333	1.01333	0.931667	0.184848	1	10.6442	10.9367	1.94614		4.60083	0.101905	1.10035	1.18	0.172745	1	11.8116	12.68	1.76343		7.53233	0.168259	0.873111
stdev			0.516398		10.1732	18.5579	4.45082	0.223912									0.0373515	0.584965	0.453781	0.0486082	0	5.6225	3.96634	0.437526	4.72835		3.23712	0.0503653	1.02806	0.545872	0.120948	0	11.7483	9.05352	0.723386		2.0439	0.0404835	0.950948	0.958186	0.0527194	0	10.708	10.7957	0.592109		3.9268	0.100689	0.814743
count			6		6	6	6	6									6	6	6	6	6	6	6	6	6		6	6	6	6	6	6	6	6	6		6	6	6	6	6	6	6	6	6		6	6	6
		TTEST	0.0122343		1.85909e-05	0.000955146	0.243714	0.0298642									0.861303	0.0237067	0.0113664	0.743259		0.280252	0.0850234	0.0984344	0.155434		0.0684883	0.575927	0.589157	0.786338	0.616403		0.55714	0.540494	0.935236		0.00250091	0.692415	0.0123188	0.00801417	0.56911		0.0493809	0.0334101	0.139763		0.416521	0.350813	0.359607
																Ttest	from rest	6.02457e-05	1.04078e-05	0.313607							Ttest	from rest	0.00185818	0.000630241	0.248905						Ttest	from rest	0.00744098	0.00308517	0.4601						Ttest	from rest	0.052812
																	5 vs 10		0.444436									5 vs 10		0.492797								5 vs 10		0.39888								5 vs 10
																											Quad vs MG		quad vs Ham		quad vs TA		MG vs Ham		MG vs TA		Ham vs TA
																										0.402109	0.368841	0.781968	0.0953912	0.0659529	0.0247052	0.686069	0.509957	0.371231	0.281792	0.280851	0.678463
																																					#DIV/0!
																		average
															1	0.964975	0.973426	0.9692	0.9692
															2	1.85278	1.34833	1.60056	1.60056
															3	2.58135	2.9657	2.77353	2.36684
															4	2.855	3.6175	3.23625	2.77353
															5	2.98329	1.75039	2.36684	3.23625
															6	2.9875	4.8225	3.905	3.905
															7	4.10931	4.48645	4.29788	4.29788
															8	4.1625	4.7475	4.455	4.455
															9	4.435	5.165	4.8	4.8
															10	5.16	8.0475	6.60375	6.60375
															11	7.28366	6.8972	7.09043	7.09043
															12	7.92237	8.31893	8.12065	8.12065
															13	8.05	8.255	8.1525	8.13306
															14	8.18644	10.554	9.37023	8.1525
															15	8.81653	7.44959	8.13306	8.4675
															16	9.0375	7.8975	8.4675	9.2675
															17	9.43	9.105	9.2675	9.37023
															18	13.3325	13.0825	13.2075	9.79006
															19	13.9724	5.60768	9.79006	13.2075
															20	17.02	12.9175	14.9688	14.9688
																avg	Slope	ratio from rest			Slope	ratio from rest			average			slope	absolute			Slope	ratio from rest					slope	absolute			Slope	ratio from rest					slope	absolute
name	ID	Date of Participation	Age	Gender	Height	Weight	BMI	ATT Average	Skin Color		Hair Color	Hair Thickness	Stim Current	Cuff	Limb		rest	Stim 5	Stim 10	Rec 5	rest	Stim 5	Stim 10	Rec 5	5+10		ATT	Rest	Stim 5	Stim 10	Rec 5	rest	Stim 5	Stim 10	Rec 5		ATT	rest	stim5	Stim 10	Rec 5	rest	stim5	Stim 10	Rec 5		ATT	rest	stim5
					cm	kg	kg/m2	cm	1-5		1-5	1-5	1-10													muscle	mm	TSI/sec	TSI/sec	TSI/sec	TSI/sec	ratio	ratio	ratio	ratio	muscle	mm	TSI/sec	TSI/sec	TSI/sec	TSI/sec	ratio	ratio	ratio	ratio	muscle	mm	TSI/sec	TSI/sec
Caroline Middleton	17	2024-02-09	22	F	170.18	65.77	22.7097	0.981	1	light	brown	none	HS/Quad:3; G/TA: 2	blue	left		0.0943481	0.0998168	0.088605	0.0753077	1	0.964975	0.973426	1.00112	0.9692	Q	12.99									G	7.68	0.0632911	0.025641	0.0571429	0.123077	1	0.405128	0.902857	1.94462	H	7.68	0.133333	0.166667
Deepa Patel	15	2024-02-05	20	F	157.48	65.77	26.5202	1.384	1	tan	brown	none	2	blue	left		0.0960183	0.159722	0.116667	0.0688545	1	1.85278	1.34833	0.824733	1.60056	Q	18.67									G	10.59	0.116279	0.111111	0.0833333	0.0365854	1	0.955556	0.716667	0.314634	H	10.59
Jami Norris	18	2024-02-09	18	F	162.56	72.57	27.4618	1.163	3	light	brown	none	2	blue	left		0.204388	0.808553	0.320385	0.0945559	1	2.98329	1.75039	0.743753	2.36684	Q	13.24									G	9.01	0.046729	0.1	0.130435	0.0695652	1	2.14	2.7913	1.4887	H	9.01	0.384615	2.0625
Juana Prieto	20	2024-02-12	20	F	165.1	58.97	21.634	1.127	2	light/tan	brown	none	2	blue	left		0.767981	0.0894219	0.529386	0.853147	1	2.58135	2.9657	1.07069	2.77353	Q	12.05	1.6	2.17647	2.68421	2.44444	1	1.36029	1.67763	1.52778	G	9.29	1.22727	0.0740741	0.5	0.681818	1	0.0603567	0.407407	0.555556	H	9.29	0.176471	-2.5
Lawson Berg	7	2023-11-10	21	M	170.18	70.31	24.3	0.554	1	light	brown	moderate	2	blue	left		0.17975	0.58625	0.4435	0.1345	1	2.855	3.6175	1.12	3.23625	Q	7.42	0.03	0	0.11	0.05	1	0	4.33	1.84	G	3.446	0.1	0.5	0.66	0.15	1	4.92	6.44	1.44	H	7.02	0.339	0.795
Sadie Woodworth	2	2023-10-23	20	F	170.18	68.039	23.5	0.894	1	light	brown	none	2	blue	left		0.06425	0.127	0.24125	0.039	1	2.9875	4.8225	1.345	3.905	Q	9.13	0.01	0.04	0.08	0.06	1	3.36	6.44	4.23	G	8.3	0.05	0.13	0.19	0.05	1	2.39	3.55	0.85	H	11.43	0.032	0.163
Mackenzie Hardin	12	2024-01-22	21	F	172.72	54.43	18.2454	0.831	1	light	brown	none	2	blue	left		0.0563631	0.253247	0.25462	0.07523	1	4.10931	4.48645	1.55153	4.29788	Q	8.48	0.0810811	0.571429	0.6	0.125	1	7.04762	7.4	1.54167	G	6.75	0.0454545	0.030303	0.0434783	0.0422535	1	0.666667	0.956522	0.929577	H	6.75	0.0103093	0.047619
Mohamed Atamna	1	2023-10-20	22	M	190.5	78.471	21.6	0.406	1	light	black	moderate	HS/Quad:3; G/TA: 2	blue	left		0.1605	0.6415	0.73025	0.20425	1	4.1625	4.7475	1.23	4.455	Q	2.59	0.1	0.56	0.66	0.12	1	5.79	6.78	1.19	G	4.939	0.18	0.59	0.6	0.22	1	3.36	3.41	1.23	H	4.204	0.198	1.08
Kendall Murphy	4	2023-10-30	20	F	165.1	55.338	20.3	0.742	1	light	blonde	none	2	blue	left		0.0805	0.3565	0.41275	0.07	1	4.435	5.165	0.8775	4.8	Q	8.17	0.08	0.28	0.2	0.06	1	3.33	3.36	0.73	G	6.38	0.11	0.26	0.37	0.09	1	2.41	3.4	0.78	H	8.26	0.052	0.136
Camden Garland	6	2023-11-03	21	M	190.5	120.2	33.1	0.993	1	light	brown	moderate	HS/Quad:4; G/TA: 2	blue	left		0.085	0.356	0.513	0.11825	1	5.16	8.0475	1.52	6.60375	Q	12.05	0.06	0.88	1.58	0.17	1	15.22	27.31	2.92	G	7.4	0.07	0.1	0.1	0.08	1	1.42	1.38	1.06	H	14.97	0.097	0.111
Madison Lunt	16	2024-02-05	19	F	165.1	58.97	21.634	0.663	1	light	brown	none	3	blue	left		0.17321	1.1172	1.06498	0.255957	1	7.28366	6.8972	1.58549	7.09043	Q	6.62	0.173913	1.84	1.78261	0.327586	1	10.58	10.25	1.88362	G	5.97	0.0978261	0.515152	0.46875	0.152778	1	5.26599	4.79167	1.56173	H	5.97	0.294118	0.75
David Grant	21	2024-02-16	22	M	172.72	72.57	24.3261	0.583	1	light	brown	moderate	3	blue	left		0.0937241	0.652193	0.70063	0.215415	1	7.92237	8.31893	2.30819	8.12065	Q	5.96	0.16	0.9	1	0.409091	1	5.625	6.25	2.55682	G	5.44	0.0714286	0.842105	1	0.176471	1	11.7895	14	2.47059	H	5.44	0.0555556	0.666667
Tyson Mittrucker	19	2024-02-12	18	F	154.94	56.7	23.6187	0.682	1	light	brown	none	2	blue	left		0.10195	0.534314	0.543937	0.142296	1	8.81653	7.44959	1.63595	8.13306	Q	7.68	0.0675676	1.5	1.28571	0.225	1	22.2	19.0286	3.33	G	5.3	0.0853659	1	0.807692	0.130435	1	11.7143	9.46154	1.52795	H	5.3	0.131579	-0.529412
Reagan Young	5	2023-11-03	20	F	162.56	58.97	22.3	0.782	1	light	brown	none	2	blue	left		0.05925	0.512	0.524	0.075	1	8.05	8.255	1.28	8.1525	Q	8.87	0.03	0.13	0.11	0.04	1	3.83	3.29	1.25	G	8.89	0.05	0.79	0.89	0.1	1	15.97	17.93	2.07	H	6.62	0.062	0.083
Anna Montgomery	9	2023-11-13	21	F	160.02	48.08	18.8	0.573	1	light	brown	none	2	blue	left		0.07325	0.64125	0.5795	0.10625	1	9.0375	7.8975	1.4625	8.4675	Q	5.56	0.08	0.61	0.55	0.08	1	7.58	6.84	0.97	G	5.03	0.07	0.85	0.71	0.1	1	12.97	10.95	1.48	H	7.29	0.096	0.737
Savannah Williamson	8	2023-11-10	20	F	165.1	64.86	23.8	1.159	1	light	brown	none	2	blue	left		0.07375	0.6155	0.58525	0.09625	1	9.43	9.105	1.375	9.2675	Q	12.85	0.03	0.31	0.33	0.05	1	8.76	9.33	1.48	G	7.28	0.09	0.41	0.43	0.09	1	4.56	4.89	1.02	H	18.54	0.066	1.4
Carrington Dunn	14	2024-02-02	21	F	162.56	70.31	26.6066	1.225	1	light	brown	none	2	blue	left		0.0534947	0.405525	0.536548	0.0550984	1	8.18644	10.554	1.2333	9.37023	Q	15.36	0.0508475	0.914286	1.14815	0.111111	1	17.981	22.5802	2.18519	G	10.59	0.0222222	0.0344828	-0.04	0.0472441	1	1.55172	0	2.12598	H	10.59	0.05	0.645161
Cecilia Rhine	13	2024-01-26	20	F	157.48	52.16	21.0323	0.897	1	light	brown	none	HS/Quad: 2; G/TA: 4 (new)	blue	left		0.0729869	0.545064	0.3944	0.142998	1	13.9724	5.60768	2.0456	9.79006	Q	10.86	0.0899743	0.16129	0.335196	0.166028	1	1.79263	3.72546	1.84528	G	7.95	0.0784314	0.0689655	0.37931	0.146341	1	0.87931	4.83621	1.86585	H	7.95	0.0349345	1.8
Derek Christner	3	2023-10-23	21	M	194.31	77.11	20.4	0.557	1	light	brown	moderate	3	blue	left		0.13025	1.56725	1.52925	0.24425	1	13.3325	13.0825	1.8875	13.2075	Q	6.76	0.15	0.74	0.77	0.17	1	4.83	5.07	1.11	G	5.05	0.09	2.4	2.35	0.19	1	27.4	26.76	2.14	H	5.21	0.197	2.364
Daniel Newmyer	10	2023-11-13	21	M	180.34	79.38	24.4	0.878	3	tan	brown	moderate	HS/Quad:4; G/TA: 3	blue	right		0.11325	1.76475	1.35775	0.179	1	17.02	12.9175	1.625	14.9688	Q	9.67	0.09	3	1.47	0.19	1	32.4	15.88	2.06	G	1.33	0.1	2.17	2.37	0.22	1	21.98	24.09	2.24	H	8.35	0.123	0.222
																																													gastroc vs TA			HS vs gastroc
Mean			20.4		169.481	67.4489	23.3144	0.8537	1.25								0.136711	0.591653	0.573333	0.16228	1	6.75716	6.40046	1.38614	6.57881		9.749	0.169611	0.859616	0.864463	0.282251	1	8.92273	9.38482	1.92061		6.83075	0.138215	0.550092	0.605007	0.144828	1	6.64042	7.08321	1.45476		8.5232	0.133311	0.536853
STDEV			1.14248		11.3553	15.3514	3.37526	0.265239	0.638666								0.154996	0.448905	0.371061	0.174705	0	4.37072	3.49655	0.404754	3.77271		3.78396	0.371518	0.829526	0.719813	0.566256	0	8.55318	7.39981	0.911045		2.34964	0.25854	0.67411	0.238053	0.138436	0	7.80788	7.87911	0.605917		3.4599	0.107634	1.05423
count			20		20	20	20	20	20								20	20	20	20	20	20	20	20	20		20	17	17	17	17	17	17	17	17		20	20	20	20	20	20	20	20	20		20	19	19
low mVO2
mean			20.3636	8	170.873	69.8944	23.7277	0.885273	1.27273								0.178392	0.417746	0.428672	0.180823	1	3.57958	4.07468	1.16998	3.82713		9.56571	0.217506	0.807082	0.917503	0.366466	1	7.12208	8.73784	2.0909		7.09893	0.16526	0.362028	0.421488	0.150213	1	4.53339	5.00985	1.30167		8.03814	0.151229	0.233234
stdev			1.20605	3	10.6007	18.2722	4.0755	0.285913	0.64667								0.202167	0.333921	0.283496	0.232149	0	1.72092	2.23634	0.300376	1.91427		3.94927	0.461356	0.743563	0.844891	0.69954	0	6.57413	7.73356	1.05409		1.99287	0.307844	0.338064	0.332216	0.162075	0	5.01078	5.32017	0.604604		2.86476	0.121673	1.0399
count			11		11	11	11	11	11								11	11	11	11	11	11	11	11	11		14	11	11	11	11	11	11	11	11		14	14	14	14	14	14	14	14	14		14	13	13
High mVO2
mean			20.4444	6	167.781	64.46	22.8093	0.815111	1.22222								0.0857673	0.804205	0.750141	0.139617	1	10.6409	9.24308	1.65034	9.94197		10.1767	0.0818036	0.955929	0.767224	0.127857	1	12.2239	10.571	1.60841		6.205	0.0751089	0.988908	1.03322	0.132264	1	11.5568	11.921	1.81197		9.655	0.0944891	1.19469
stdev			1.13039	3	12.6434	11.1397	2.40269	0.248711	0.666667								0.025662	0.4968	0.403236	0.0638121	0	3.2888	2.50135	0.365422	2.46735		3.68034	0.0410605	1.03874	0.461304	0.0560843	0	11.2895	7.27998	0.503027		3.1594	0.0279184	1.0486	1.05533	0.0652454	0	11.1778	11.0541	0.47534		4.6857	0.0594328	0.804167
count			9		9	9	9	9	9								9	9	9	9	9	9	9	9	9		6	6	6	6	6	6	6	6	6		6	6	6	6	6	6	6	6	6		6	6	6
		TTEST	0.509213		0.904078	0.695651	0.498309	0.768054	0.713319								0.190977	0.0525601	0.0509086	0.613164		7.73695e-06	0.000121248	0.004645	6.81105e-06		0.750419	0.489554	0.73586	0.694489	0.424056		0.25234	0.640816	0.311853		0.450512	0.489776	0.0538886	0.059678	0.798493		0.0631848	0.0707659	0.083938		0.351977	0.29846	0.0623335
																Ttest	from rest	6.02457e-05	1.04078e-05	0.313607							Ttest	from rest	0.00185818	0.000630241	0.248905						Ttest	from rest	0.00744098	0.00308517	0.4601						Ttest	from rest	0.052812
																	5 vs 10		0.444436									5 vs 10		0.492797								5 vs 10		0.39888								5 vs 10
[truncated: 16 more columns]

## Sheet: ttests
					Slope	ratio from rest			Slope	ratio from rest					Slope	ratio from rest			Slope	ratio from rest
		BMI	ATT Average		rest	Stim 5	Stim 10	Rec 5	rest	Stim 5	Stim 10	Rec 5		ID	rest	Stim 5	Stim 10	Rec 5	rest	Stim 5	Stim 10	Rec 5
		kg/m2	cm
		21.6	0.406	F	0.1605	0.6415	0.73025	0.20425	1	4.1625	4.7475	1.23		1	0.1605	0.6415	0.73025	0.20425	1	4.1625	4.7475	1.23
		23.5	0.894	F	0.06425	0.127	0.24125	0.039	1	2.9875	4.8225	1.345		2	0.06425	0.127	0.24125	0.039	1	2.9875	4.8225	1.345
		20.4	0.557	F	0.13025	1.56725	1.52925	0.24425	1	13.3325	13.0825	1.8875		3	0.13025	1.56725	1.52925	0.24425	1	13.3325	13.0825	1.8875
		22.3	0.782	F	0.05925	0.512	0.524	0.075	1	8.05	8.255	1.28		4	0.0805	0.3565	0.41275	0.07	1	4.435	5.165	0.8775
		33.1	0.993	F	0.085	0.356	0.513	0.11825	1	5.16	8.0475	1.52		5	0.05925	0.512	0.524	0.075	1	8.05	8.255	1.28
		24.3	0.554	F	0.17975	0.58625	0.4435	0.1345	1	2.855	3.6175	1.12		6	0.085	0.356	0.513	0.11825	1	5.16	8.0475	1.52
		18.8	0.573	F	0.07325	0.64125	0.5795	0.10625	1	9.0375	7.8975	1.4625		7	0.17975	0.58625	0.4435	0.1345	1	2.855	3.6175	1.12
		18.2454	0.831	F	0.0563631	0.253247	0.25462	0.07523	1	4.10931	4.48645	1.55153		8	0.07375	0.6155	0.58525	0.09625	1	9.43	9.105	1.375
		26.6066	1.225	F	0.0534947	0.405525	0.536548	0.0550984	1	8.18644	10.554	1.2333		9	0.07325	0.64125	0.5795	0.10625	1	9.0375	7.8975	1.4625
		26.5202	1.384	F	0.0960183	0.159722	0.116667	0.0688545	1	1.85278	1.34833	0.824733		10	0.11325	1.76475	1.35775	0.179	1	17.02	12.9175	1.625
		21.634	0.663	F	0.17321	1.1172	1.06498	0.255957	1	7.28366	6.8972	1.58549		11	0.0563631	0.253247	0.25462	0.07523	1	4.10931	4.48645	1.55153
		22.7097	0.981	F	0.0943481	0.0998168	0.088605	0.0753077	1	0.964975	0.973426	1.00112		12	0.0729869	0.545064	0.3944	0.142998	1	13.9724	5.60768	2.0456
		27.4618	1.163	F	0.204388	0.808553	0.320385	0.0945559	1	2.98329	1.75039	0.743753		13	0.0534947	0.405525	0.536548	0.0550984	1	8.18644	10.554	1.2333
		21.634	1.127	F	0.767981	0.0894219	0.529386	0.853147	1	2.58135	2.9657	1.07069		14	0.0960183	0.159722	0.116667	0.0688545	1	1.85278	1.34833	0.824733
		20.3	0.742	M	0.0805	0.3565	0.41275	0.07	1	4.435	5.165	0.8775		15	0.17321	1.1172	1.06498	0.255957	1	7.28366	6.8972	1.58549
		23.8	1.159	M	0.07375	0.6155	0.58525	0.09625	1	9.43	9.105	1.375		16	0.0943481	0.0998168	0.088605	0.0753077	1	0.964975	0.973426	1.00112
		24.4	0.878	M	0.11325	1.76475	1.35775	0.179	1	17.02	12.9175	1.625		17	0.204388	0.808553	0.320385	0.0945559	1	2.98329	1.75039	0.743753
		21.0323	0.897	M	0.0729869	0.545064	0.3944	0.142998	1	13.9724	5.60768	2.0456		18	0.10195	0.534314	0.543937	0.142296	1	8.81653	7.44959	1.63595
		23.6187	0.682	M	0.10195	0.534314	0.543937	0.142296	1	8.81653	7.44959	1.63595		19	0.767981	0.0894219	0.529386	0.853147	1	2.58135	2.9657	1.07069
		24.3261	0.583	M	0.0937241	0.652193	0.70063	0.215415	1	7.92237	8.31893	2.30819		20	0.0937241	0.652193	0.70063	0.215415	1	7.92237	8.31893	2.30819
			M/F ttest		0.861303	0.0237067	0.0113664	0.743259		0.280252	0.0850234		1st 10/last 10		0.329453	0.221509	0.159152	0.376295		0.376804	0.0800499	0.882823
			att ttest		0.470965	0.36033	0.214299	0.806389		0.464483	0.244089
		0.737687	0.748624
			BMI ttest		0.24831	0.521258	0.759073	0.206907		0.437449	0.725558
					0.136711	0.591653	0.573333	0.16228	1	6.75716	6.40046	1.38614			0.136711	0.591653	0.573333	0.16228	1	6.75716	6.40046	1.38614
					0.154996	0.448905	0.371061	0.174705	0	4.37072	3.49655	0.404754			0.154996	0.448905	0.371061	0.174705	0	4.37072	3.49655	0.404754
					20	20	20	20	20	20	20	20			20	20	20	20	20	20	20	20
			t tests	from rest		0.00029004	4.40671e-05	0.0288304
		23.4866	0.866643	F	0.157004	0.526052	0.53371	0.171404		5.25334	5.67468	1.2754
		3.91463	0.293969		0.183113	0.42312	0.382676	0.20792		3.46165	3.59695	0.313496
		14	14		14	14	14	14		14	14	14
		22.9128	0.8235	M	0.0893602	0.74472	0.665786	0.140993		10.2661	8.09395	1.64454
		1.78087	0.202701		0.0163617	0.510013	0.357502	0.0529733		4.50882	2.81123	0.502542
		6	6		6	6	6	6		6	6	6
		0.737687	0.748624	ttest	0.385483	0.331417	0.48067	0.731591		0.0141472	0.161649	0.0592345
																average
															0.973426	0.9692	0.9692
															1.34833	1.60056	1.60056
															2.9657	2.77353	2.36684
															3.6175	3.23625	2.77353
															1.75039	2.36684	3.23625
															4.8225	3.905	3.905
															4.48645	4.29788	4.29788
															4.7475	4.455	4.455
															5.165	4.8	4.8
															8.0475	6.60375	6.60375
															6.8972	7.09043	7.09043
															8.31893	8.12065	8.12065
															8.255	8.1525	8.13306
															10.554	9.37023	8.1525
															7.44959	8.13306	8.4675
															7.8975	8.4675	9.2675
															9.105	9.2675	9.37023
															13.0825	13.2075	9.79006
															5.60768	9.79006	13.2075
															12.9175	14.9688	14.9688

## Sheet: data in order
					Slope	ratio from rest			Slope	ratio from rest
		BMI	ATT Average		rest	Stim 5	Stim 10	Rec 5	rest	Stim 5	Stim 10	Rec 5
		kg/m2	cm
		21.6	0.406	F	0.1605	0.6415	0.73025	0.20425	1	4.1625	4.7475	1.23
		23.5	0.894	F	0.06425	0.127	0.24125	0.039	1	2.9875	4.8225	1.345
		20.4	0.557	F	0.13025	1.56725	1.52925	0.24425	1	13.3325	13.0825	1.8875
		20.3	0.742	M	0.0805	0.3565	0.41275	0.07	1	4.435	5.165	0.8775
		22.3	0.782	F	0.05925	0.512	0.524	0.075	1	8.05	8.255	1.28
		33.1	0.993	F	0.085	0.356	0.513	0.11825	1	5.16	8.0475	1.52
		24.3	0.554	F	0.17975	0.58625	0.4435	0.1345	1	2.855	3.6175	1.12
		23.8	1.159	M	0.07375	0.6155	0.58525	0.09625	1	9.43	9.105	1.375
		18.8	0.573	F	0.07325	0.64125	0.5795	0.10625	1	9.0375	7.8975	1.4625
		24.4	0.878	M	0.11325	1.76475	1.35775	0.179	1	17.02	12.9175	1.625
		18.2454	0.831	F	0.0563631	0.253247	0.25462	0.07523	1	4.10931	4.48645	1.55153
		21.0323	0.897	M	0.0729869	0.545064	0.3944	0.142998	1	13.9724	5.60768	2.0456
		26.6066	1.225	F	0.0534947	0.405525	0.536548	0.0550984	1	8.18644	10.554	1.2333
		26.5202	1.384	F	0.0960183	0.159722	0.116667	0.0688545	1	1.85278	1.34833	0.824733
		21.634	0.663	F	0.17321	1.1172	1.06498	0.255957	1	7.28366	6.8972	1.58549
		22.7097	0.981	F	0.0943481	0.0998168	0.088605	0.0753077	1	0.964975	0.973426	1.00112
		27.4618	1.163	F	0.204388	0.808553	0.320385	0.0945559	1	2.98329	1.75039	0.743753
		23.6187	0.682	M	0.10195	0.534314	0.543937	0.142296	1	8.81653	7.44959	1.63595
		21.634	1.127	F	0.767981	0.0894219	0.529386	0.853147	1	2.58135	2.9657	1.07069
		24.3261	0.583	M	0.0937241	0.652193	0.70063	0.215415	1	7.92237	8.31893	2.30819
